# Supplementary material for: Does Educational Assortative Mating Matter? Parental Education Matching and Children’s Academic Achievement in Urban China
Source: Behav Sci (Basel). 2026 Jul 20;16(7):1235. doi: 10.3390/bs16071235 (PMC13405836; doi:10.3390/bs16071235)
Supplement: Supplementary file 1 [file behavsci-16-01235-s001.zip]

Archive with 1 entries (1 files):
- behavsci-4159429-supplementary.pdf
